# Supplementary material for: Biogeographical patterns and mechanisms of microbial community assembly that underlie successional biocrusts across northern China
Source: NPJ Biofilms Microbiomes. 2021 Feb 5;7:15. doi: 10.1038/s41522-021-00188-6 (PMC7864921; doi:10.1038/s41522-021-00188-6)
Supplement: Supplementary file 2 — Supplementary Data [file 41522_2021_188_MOESM2_ESM.xlsx]

## Sheet: Sheet4
sample name	Soil properties							Nutrition & ions									Photosynthesis & pigments					extracellular enzyme activity			Microclimate						location		levels
	Sand(%)	Silt(%)	Clay(%)	TH.(mm)	WC(%)	pH	ORP(mv)	TP(g∙kg-1)	TN(g∙kg-1)	TOC(g∙kg-1)	NH4+(μmol∙g-1)	PO43+(μmol∙g-1)	EPS(mg∙g-1)	NO3-(μmol∙g-1)	Salinity(μmol∙g-1)	NO2-(μmol∙g-1)	BChl a(μg∙g-1)	Scyt.(unit∙mg-1 FW)	Chl a(μg∙g-1)	FvFm	Pg/R	ALPT(mg∙d-1∙g-1)	β-GC(μmol∙d-1∙g-1)	ALP(μmol∙d-1∙g-1)	Alt.(m)	MAP(mm)	MASD(h)	AI	WS(m∙s-1)	MAT(°C)	Longitude(°)	Latitude(°)	Latitude level	Longitude level	MAP level	Succession level
DH6A_1	0.72	0.16	0.11	7.67	0.65	8.46	-62	0.57	1.21	1.58	0	0	0.5	88.9	4800.51	0	2.49	0	1.2	0.12	2.69	11.04	1.12	1.28	1122	39.9	3246.7	14.94	2.78	9.4	94.46	40.9	Mid-latitude	West	Low-precipitation	A crust
DH6A_2	0.7	0.15	0.15	4.99	0.97	8.81	-79	0.6	1.22	1.53	0	0	0.7	129.82	4802.1	0	6.72	0	0.73	0.12	1.33	13.34	2.42	0.98	1122	39.9	3246.7	14.94	2.78	9.4	94.46	40.9	Mid-latitude	West	Low-precipitation	A crust
DH6A_3	0.7	0.19	0.11	5.98	0.61	8.95	-86	0.53	0.88	1.9	0	0	0.66	91.12	4802.19	0	7.12	0.01	0.49	0.11	3.9	9.76	5.48	1.04	1122	39.9	3246.7	14.94	2.78	9.4	94.46	40.9	Mid-latitude	West	Low-precipitation	A crust
DH6A_4	0.75	0.15	0.1	7.69	0.46	9.05	-91	0.57	0.98	2.16	0	0	0.54	91.72	4916.2	0	9.5	0	0.75	0.06	7	12.05	2.91	1.32	1122	39.9	3246.7	14.94	2.78	9.4	94.46	40.9	Mid-latitude	West	Low-precipitation	A crust
DH3A_1	0.8	0.11	0.09	4.78	0.48	7.71	-22	0.33	0.81	1.14	0	0.07	0.32	16.96	1287.29	0	2.26	0	1.83	0.12	4.68	11.5	8.33	4.62	1025	39.9	3246.7	14.94	2.78	9.4	93.58	40.24	Mid-latitude	West	Low-precipitation	A crust
DH3A_2	0.76	0.14	0.11	4.83	0.56	7.83	-27	0.29	1.06	1.17	0	0.07	0.27	16.09	1325.88	0	9.24	0	1.2	0.17	3.95	11.8	7.57	4.64	1025	39.9	3246.7	14.94	2.78	9.4	93.58	40.24	Mid-latitude	West	Low-precipitation	A crust
DH3A_3	0.6	0.26	0.15	4.61	0.75	7.99	-36	0.33	1.05	1.3	0	0.08	0.28	16.9	1325.76	0	1.8	0	1.12	0.13	5.05	9.7	8.77	4.36	1025	39.9	3246.7	14.94	2.78	9.4	93.58	40.24	Mid-latitude	West	Low-precipitation	A crust
DH3A_4	0.71	0.12	0.17	5.07	0.61	8.04	-39	0.31	0.83	1.95	0	0.08	0.4	15.73	1285.66	0	4.42	0	0.48	0.11	8.03	12.9	8.03	4.64	1025	39.9	3246.7	14.94	2.78	9.4	93.58	40.24	Mid-latitude	West	Low-precipitation	A crust
DH4A_1	0.64	0.22	0.14	3.83	0.58	7.88	-30	0.25	0.67	0.98	0	0.07	0.38	9.78	1170.9	1.89	6.48	0	0.69	0.16	2.63	2.96	11.39	7.08	1025	39.9	3246.7	14.94	2.78	9.4	93.58	40.24	Mid-latitude	West	Low-precipitation	A crust
DH4A_2	0.73	0.15	0.12	4.9	0.55	8.06	-40	0.25	0.64	1.26	0	0.07	0.27	9.55	1152.34	1.98	0.91	0	0.68	0.12	1.74	3.26	10.07	6.32	1025	39.9	3246.7	14.94	2.78	9.4	93.58	40.24	Mid-latitude	West	Low-precipitation	A crust
DH4A_3	0.82	0.07	0.11	4.47	0.37	8.11	-42	0.32	0.6	0.95	0	0	0.27	8.65	1183.37	2.77	5.31	0.01	1.55	0.13	1.55	4.14	10.22	5.93	1025	39.9	3246.7	14.94	2.78	9.4	93.58	40.24	Mid-latitude	West	Low-precipitation	A crust
DH4A_4	0.83	0.09	0.08	6.96	0.37	8.21	-47	0.36	0.67	1.14	0	0	0.44	9.64	1172.61	2.31	2.26	0.01	2.15	0.17	1.49	5.45	10.27	6.56	1025	39.9	3246.7	14.94	2.78	9.4	93.58	40.24	Mid-latitude	West	Low-precipitation	A crust
DH5A_1	0.9	0.04	0.06	5.36	0.51	7.55	-13	0.04	0.76	0.92	0	0	0.33	46.99	2653.62	0	9.29	0	0.68	0.13	8.13	5.15	3.85	1.13	1010	39.9	3246.7	14.94	2.78	9.4	93.48	40.21	Mid-latitude	West	Low-precipitation	A crust
DH5A_2	0.79	0.12	0.09	3.22	0.7	7.67	-19	0.4	0.77	0.61	0	0	0.28	46.8	463.75	0	5.32	0	0.82	0.16	9.86	9.43	3.3	0.83	1010	39.9	3246.7	14.94	2.78	9.4	93.48	40.21	Mid-latitude	West	Low-precipitation	A crust
DH5A_3	0.86	0.04	0.09	5.41	0.7	7.75	-23	0.39	0.69	0.62	0	0	0.31	46.01	2683.95	0	3.62	0	0.48	0.18	1.65	9.13	2.82	0.81	1010	39.9	3246.7	14.94	2.78	9.4	93.48	40.21	Mid-latitude	West	Low-precipitation	A crust
DH5A_4	0.77	0.11	0.12	7.04	0.83	7.76	-23	0.27	1.03	0.79	0	0	0.37	46.54	2675.91	0	6.65	0	0.46	0.16	9.6	6.05	4.22	1.04	1010	39.9	3246.7	14.94	2.78	9.4	93.48	40.21	Mid-latitude	West	Low-precipitation	A crust
DH2A_1	0.62	0.21	0.17	4.35	0.49	8.11	-42	0.41	0.87	2.56	0.29	0.18	0.4	4.4	21.07	0.33	3.29	0	0.67	0.13	1.64	9.44	12.91	13.04	1157	39.9	3246.7	14.94	2.78	9.4	94.4	40.5	Mid-latitude	West	Low-precipitation	A crust
DH2A_2	0.59	0.23	0.18	4.63	0.54	8.16	-44	0.35	0.77	2.07	0.41	0.17	0.39	4.22	19.17	0.34	4.23	0.01	0.93	0.18	2	8.16	11.35	7.52	1157	39.9	3246.7	14.94	2.78	9.4	94.4	40.5	Mid-latitude	West	Low-precipitation	A crust
DH2A_3	0.66	0.23	0.11	4.68	0.59	8.16	-44	0.36	0.89	2.99	0.42	0.17	0.41	4.47	19.62	0.33	1.32	0.01	0.24	0.11	3.22	10.21	13.15	10.51	1157	39.9	3246.7	14.94	2.78	9.4	94.4	40.5	Mid-latitude	West	Low-precipitation	A crust
DH2A_4	0.57	0.26	0.17	6.79	0.49	8.33	-54	0.39	0.84	3.44	0.45	0.19	0.64	4.64	19.97	0.35	0.67	0.01	0.92	0.12	2	7.52	11.27	14.11	1157	39.9	3246.7	14.94	2.78	9.4	94.4	40.5	Mid-latitude	West	Low-precipitation	A crust
DH1A_1	0.76	0.03	0.21	3.05	0.34	8.41	-57	0.29	0.88	2.1	0.33	0.18	0.34	7.66	40.04	0.31	0.89	0	0.94	0.29	3.78	15.22	15.41	10.21	1137	39.9	3246.7	14.94	2.78	9.4	94.4	40.5	Mid-latitude	West	Low-precipitation	A crust
DH1A_2	0.81	0.05	0.14	4.74	0.42	8.23	-49	0.32	0.63	1.62	0.37	0.2	0.36	7.42	38.59	0.3	2.65	0.01	1.16	0.28	11.4	11.55	15.22	9.48	1137	39.9	3246.7	14.94	2.78	9.4	94.4	40.5	Mid-latitude	West	Low-precipitation	A crust
DH1A_3	0.72	0.1	0.17	4.39	0.39	8.24	-49	0.32	0.83	1.68	0.47	0.17	0.33	7.46	36.51	0.32	2.04	0	1.12	0.29	14	11.25	14.31	13.18	1137	39.9	3246.7	14.94	2.78	9.4	94.4	40.5	Mid-latitude	West	Low-precipitation	A crust
DH1A_4	0.75	0.04	0.22	4.1	0.32	8.21	-47	0.25	0.92	1.79	0.43	0.18	0.46	7.65	36.6	0.31	0.22	0.01	0.7	0.3	9.5	13.66	12.85	12.94	1137	39.9	3246.7	14.94	2.78	9.4	94.4	40.5	Mid-latitude	West	Low-precipitation	A crust
ZY1A_1	0.92	0.06	0.01	1.94	0.99	8.32	-79	0.15	1.02	4.21	0.56	0.01	0.59	0.53	14.38	0	9.14	0.11	16.11	0.31	1.63	0.4	21.61	9.4	1406	76.5	3110	6.82	4.5	7.5	99.56	39.13	Mid-latitude	Mid-longitude	Low-precipitation	A crust
ZY1A_2	0.96	0.02	0.02	1.65	0.68	8.26	-76	0.13	0.86	4.07	0.71	0	0.63	0.54	14.41	0	12.43	0.1	19.8	0.32	1.56	1.46	29.99	20.96	1406	76.5	3110	6.82	4.5	7.5	99.56	39.13	Mid-latitude	Mid-longitude	Low-precipitation	A crust
ZY1A_3	0.98	0.01	0.01	2.81	0.38	8.3	-78	0.21	0.71	3.33	0.58	0.01	0.64	0.52	13.98	0	9.39	0.06	14.49	0.28	6.91	1.12	22.14	18.45	1406	76.5	3110	6.82	4.5	7.5	99.56	39.13	Mid-latitude	Mid-longitude	Low-precipitation	A crust
ZY1A_4	0.96	0.01	0.03	2.25	0.61	8.29	-77	0.3	0.69	5.5	0.83	0	0.61	0.55	14.75	0	7.94	0.04	7.34	0.33	1.26	0.94	23.42	19.26	1406	76.5	3110	6.82	4.5	7.5	99.56	39.13	Mid-latitude	Mid-longitude	Low-precipitation	A crust
ZY3A_1	0.88	0.06	0.06	2.55	0.26	8.16	-70	0.24	0.95	3.3	0.4	0	0.6	4.26	21.91	0.04	2.92	0.05	5.65	0.15	1.14	16.08	26.38	19.8	1382	117	3021.3	4.22	3.2	7.5	100.8	39.2	Mid-latitude	Mid-longitude	Low-precipitation	A crust
ZY3A_2	0.91	0.05	0.04	3.53	0.3	8.07	-64	0.23	1.26	7.51	0.61	0.01	0.63	4.56	23.18	0.03	4.74	0.05	5.35	0.41	1.34	15.09	23	28.59	1382	117	3021.3	4.22	3.2	7.5	100.8	39.2	Mid-latitude	Mid-longitude	Low-precipitation	A crust
ZY3A_3	0.89	0.07	0.04	3.37	0.9	8.06	-64	0.28	1.01	4.1	0.14	0	0.64	2.79	21.64	0.04	2.41	0.05	5.36	0.24	1.06	14.33	28.7	33.57	1382	117	3021.3	4.22	3.2	7.5	100.8	39.2	Mid-latitude	Mid-longitude	Low-precipitation	A crust
ZY3A_4	0.89	0.06	0.06	2.37	0.66	8.04	-63	0.22	1.15	3.65	0.58	0.01	0.88	4.25	22.45	0.05	2.68	0.05	6.55	0.29	1.81	14.68	21.63	12.45	1382	117	3021.3	4.22	3.2	7.5	100.8	39.2	Mid-latitude	Mid-longitude	Low-precipitation	A crust
ZY2A_1	0.61	0.26	0.13	5.1	1.54	8.07	-66	0.32	0.86	2.38	0.32	0	0.81	0.42	58.01	0.02	11.43	0.11	2.03	0.37	3.88	5.34	11.88	22.79	1744	253	2875	1.01	2.28	3.8	100.3	38.58	Mid-latitude	Mid-longitude	Mid-precipitation	A crust
ZY2A_2	0.68	0.22	0.1	4.41	1.92	8.04	-64	0.46	0.87	2.48	0.28	0	0.91	0.41	57.47	0.02	13.61	0.13	2.83	0.32	1.42	11.9	13.77	22.31	1744	253	2875	1.01	2.28	3.8	100.3	38.58	Mid-latitude	Mid-longitude	Mid-precipitation	A crust
ZY2A_3	0.63	0.23	0.13	4.56	1.72	8.01	-62	0.43	0.92	1.72	0.23	0	0.97	0.41	57.77	0.02	10.72	0.11	2.41	0.38	1.49	6.71	9.88	26.25	1744	253	2875	1.01	2.28	3.8	100.3	38.58	Mid-latitude	Mid-longitude	Mid-precipitation	A crust
ZY2A_4	0.55	0.33	0.12	5.54	1.79	8.03	-63	0.33	0.92	1.87	0.22	0	0.94	0.41	57.87	0.02	17.35	0.1	1.95	0.36	1.82	6.03	11.78	20.41	1744	253	2875	1.01	2.28	3.8	100.3	38.58	Mid-latitude	Mid-longitude	Mid-precipitation	A crust
SP1A_1	0.93	0.03	0.04	5.77	0.66	7.73	-54	0.27	0.45	4.78	0.48	0	0.54	2.41	38.56	0.02	8.59	0.3	2.34	0.55	1.27	1.92	14.04	14.32	1250	188.2	2776	2.69	2.8	9.6	104.57	37.27	South	Mid-longitude	Mid-precipitation	A crust
SP1A_2	0.93	0.04	0.03	4.89	0.56	7.64	-50	0.24	0.56	3.17	0.47	0	0.52	2.54	30.55	0	3.96	0.29	2.62	0.44	3.58	2.38	13.15	17.62	1250	188.2	2776	2.69	2.8	9.6	104.57	37.27	South	Mid-longitude	Mid-precipitation	A crust
SP1A_3	0.87	0.08	0.04	5.05	0.55	8.12	-77	0.17	0.52	2.91	0.37	0	0.49	0.3	12.17	0.13	2.47	0.08	2.45	0.47	3.08	1.74	17.41	13.51	1250	188.2	2776	2.69	2.8	9.6	104.57	37.27	South	Mid-longitude	Mid-precipitation	A crust
SP1A_4	0.85	0.1	0.05	4.78	0.55	7.91	-65	0.5	0.6	5.99	0.5	0	0.66	1.15	16.12	0.02	13.74	0.23	3.21	0.43	1.28	2.35	18.4	18.23	1250	188.2	2776	2.69	2.8	9.6	104.57	37.27	South	Mid-longitude	Mid-precipitation	A crust
MQ1A_1	0.75	0.22	0.03	3.28	1.21	8.27	-76	0.38	1	1.76	0.35	0	0.7	0.54	21.64	0.02	4.25	0.11	5.92	0.42	2.62	3.28	23.48	24.93	1368	111.63	2470.1	4.67	0.85	8.74	102.57	38.35	South	Mid-longitude	Low-precipitation	A crust
MQ1A_2	0.78	0.19	0.04	2.27	1.17	8.23	-74	0.4	0.89	1.73	0.38	0	0.91	0.57	21.47	0.04	7.14	0.18	5.53	0.43	1.49	2.59	26.74	23.89	1368	111.63	2470.1	4.67	0.85	8.74	102.57	38.35	South	Mid-longitude	Low-precipitation	A crust
MQ1A_3	0.84	0.1	0.06	1.72	1.45	8.25	-74	0.3	1.06	3.54	0.36	0	0.67	0.61	21.41	0.03	11.4	0.17	11.54	0.54	6.56	3.18	27.35	24.27	1368	111.63	2470.1	4.67	0.85	8.74	102.57	38.35	South	Mid-longitude	Low-precipitation	A crust
MQ1A_4	0.82	0.12	0.06	3.01	0.56	8.25	-73	0.36	1.07	1.65	0.36	0	0.77	0.6	21.22	0.04	6.77	0.09	2.65	0.4	3.65	2.48	29	26.87	1368	111.63	2470.1	4.67	0.85	8.74	102.57	38.35	South	Mid-longitude	Low-precipitation	A crust
MQ2A_1	0.78	0.11	0.1	1.8	1.16	8.16	-70	0.3	1.09	2.76	0.42	0.01	0.87	0.28	18.77	0.06	7.93	0.32	16.69	0.32	2.81	0.77	25.17	23.14	1385	111.63	2470.1	4.67	0.85	8.74	102.59	38.34	South	Mid-longitude	Low-precipitation	A crust
MQ2A_2	0.81	0.12	0.08	2.86	1.19	8.18	-71	0.29	1.24	5.08	0	0.01	0.93	0.27	9.95	0.06	7.02	0.35	5.5	0.24	3.84	1.18	22.72	23.58	1385	111.63	2470.1	4.67	0.85	8.74	102.59	38.34	South	Mid-longitude	Low-precipitation	A crust
MQ2A_3	0.82	0.15	0.03	2.71	0.53	8.19	-71	0.38	1.11	3.25	0.38	0.01	0.89	0.28	18.4	0.06	7.84	0.31	8.72	0.34	3	0.79	21.4	25.06	1385	111.63	2470.1	4.67	0.85	8.74	102.59	38.34	South	Mid-longitude	Low-precipitation	A crust
MQ2A_4	0.76	0.17	0.07	2.02	0.51	8.18	-71	0.39	0.97	2.93	0.4	0.01	1.12	0.28	17.75	0.06	9.17	0.3	14.92	0.22	2.5	1.68	23.6	22.02	1385	111.63	2470.1	4.67	0.85	8.74	102.59	38.34	South	Mid-longitude	Low-precipitation	A crust
PL1A_1	0.52	0.18	0.31	6.51	2.38	8.38	-93	0.39	0.3	2.49	0.22	0	0.47	0.12	23.52	0.02	8.92	0.07	1.12	0.53	1.7	2.95	17.51	18.27	1500	448.57	2350	0.86	1.8	8.7	106.6	35.34	South	Mid-longitude	High-precipitation	A crust
PL1A_2	0.55	0.25	0.19	10.6	2.45	8.46	-97	0.5	0.3	3.15	0.16	0	0.46	0.11	23.73	0.02	4.37	0.08	1.09	0.57	1.89	2.7	11.57	18.77	1500	448.57	2350	0.86	1.8	8.7	106.6	35.34	South	Mid-longitude	High-precipitation	A crust
PL1A_3	0.46	0.34	0.2	12.28	2.57	8.29	-87	0.46	0.61	4.16	0.33	0	0.62	0.14	31.88	0.02	9.01	0.04	0.19	0.5	2.21	2.97	28.41	17.7	1500	448.57	2350	0.86	1.8	8.7	106.6	35.34	South	Mid-longitude	High-precipitation	A crust
PL1A_4	0.48	0.35	0.17	8.66	2.41	8.43	-95	0.45	0.44	5.99	0.23	0	0.55	0.14	27.81	0.02	6.9	0.04	0.71	0.57	2.14	3.21	13.55	12.6	1500	448.57	2350	0.86	1.8	8.7	106.6	35.34	South	Mid-longitude	High-precipitation	A crust
LQ1A_1	0.89	0.08	0.03	2.37	0.47	8.05	-39	0.12	0.87	2.01	0.08	0.05	0.37	1.45	12.65	0	2.46	0.03	3.7	0.32	4.75	1.06	19.33	17.36	1400	365.1	3037	0.83	4.25	1.78	116.67	42.18	North	East	High-precipitation	A crust
LQ1A_2	0.86	0.09	0.05	2.19	0.69	8.17	-44	0.11	0.78	2.62	0.17	0.02	0.41	1.42	11.19	0	2.44	0.03	2.97	0.22	6.5	0.33	22.26	12.67	1400	365.1	3037	0.83	4.25	1.78	116.67	42.18	North	East	High-precipitation	A crust
LQ1A_3	0.82	0.12	0.06	4.39	0.56	8	-36	0.11	1.04	2.49	0.19	0.03	0.42	1.4	11.39	0	2.88	0.03	2.72	0.29	5.83	1.97	26.08	16.36	1400	365.1	3037	0.83	4.25	1.78	116.67	42.18	North	East	High-precipitation	A crust
LQ1A_4	0.91	0.04	0.05	2.9	0.47	7.93	-31	0.12	1.16	2.51	0.22	0.05	0.34	1.38	10.86	0	4.07	0.03	3.13	0.39	3.25	0.34	21.07	14.36	1400	365.1	3037	0.83	4.25	1.78	116.67	42.18	North	East	High-precipitation	A crust
LQ2A_1	0.9	0.07	0.03	3.63	0.61	7.33	-2	0.18	1.32	4.87	0.02	0.08	0.49	1.21	10.61	0	4.26	0.1	6.98	0.4	1.68	0.63	40.32	21.24	1400	365.1	3037	0.83	4.25	1.78	116.67	42.18	North	East	High-precipitation	A crust
LQ2A_2	0.86	0.09	0.05	3.65	0.67	7.4	-5	0.15	1.08	4.4	0.24	0.05	0.49	1.46	9.7	0	3.99	0.11	7.78	0.41	4.04	0.09	36.66	24.05	1400	365.1	3037	0.83	4.25	1.78	116.67	42.18	North	East	High-precipitation	A crust
LQ2A_3	0.88	0.1	0.03	3.11	0.81	7.31	-1	0.18	1.19	4.16	0.19	0.03	0.46	1.46	10.25	0	4.85	0.1	6.3	0.71	4.42	0.87	37.81	23.68	1400	365.1	3037	0.83	4.25	1.78	116.67	42.18	North	East	High-precipitation	A crust
LQ2A_4	0.89	0.08	0.02	3.39	0.67	7.27	-3	0.14	1.36	4.38	0.2	0.02	0.39	1.45	9.94	0	6.05	0.09	7.32	0.61	9.82	0.14	37.78	22.13	1400	365.1	3037	0.83	4.25	1.78	116.67	42.18	North	East	High-precipitation	A crust
BQ2A_1	0.91	0.08	0.01	4.19	0.82	7.52	-10	0.17	1.2	7.86	0	0.04	0.46	2.36	11.94	0.19	5.16	0.1	9.64	0.29	2	0.52	33.22	19.2	1100	232	2929	1.64	4	2.7	113.23	42.52	North	East	Mid-precipitation	A crust
BQ2A_2	0.95	0.02	0.03	2.58	0.79	7.48	-9	0.19	1.35	6.63	0	0.01	0.38	2.52	11.96	0.15	11.57	0.13	12.06	0.58	2.6	0.87	28.59	21.91	1100	232	2929	1.64	4	2.7	113.23	42.52	North	East	Mid-precipitation	A crust
BQ2A_3	0.94	0.04	0.03	3.82	0.48	7.39	-4	0.18	1.39	6.83	0	0	0.46	2.56	12.27	0.14	4.49	0.12	10.34	0.47	1.59	0.64	37.67	23.67	1100	232	2929	1.64	4	2.7	113.23	42.52	North	East	Mid-precipitation	A crust
BQ2A_4	0.92	0.04	0.04	3.47	0.54	7.46	-8	0.2	1.18	8.96	0	0	0.49	2.59	11.77	0.14	5.87	0.08	7.04	0.35	1.93	1.6	39	23.23	1100	232	2929	1.64	4	2.7	113.23	42.52	North	East	Mid-precipitation	A crust
BQ1A_1	0.86	0.09	0.05	3.56	0.7	7.3	-2	0.14	1.07	3.95	0.11	0	0.42	11.03	19.08	0.16	5.97	0.01	4.37	0.42	8.29	2.33	29.39	16.02	1100	232	2929	1.64	4	2.7	113.23	42.52	North	East	Mid-precipitation	A crust
BQ1A_2	0.87	0.08	0.05	2.81	0.69	7.48	-9	0.16	1.25	3.82	0.21	0	0.35	11.21	17.91	0.13	6.07	0.01	3.94	0.47	2.29	1.35	27.67	22.16	1100	232	2929	1.64	4	2.7	113.23	42.52	North	East	Mid-precipitation	A crust
BQ1A_3	0.94	0.02	0.04	1.46	0.78	7.49	-9	0.13	1.04	9.35	0.3	0	0.38	11.36	18.35	0.14	8.84	0.01	3.71	0.4	4.6	2.06	25.97	24.68	1100	232	2929	1.64	4	2.7	113.23	42.52	North	East	Mid-precipitation	A crust
BQ1A_4	0.92	0.06	0.02	2.08	0.55	7.38	-4	0.12	0.97	5.56	0.3	0	0.39	11.2	18.52	0.14	6.7	0.02	4.81	0.46	3.95	1.26	26.63	20.78	1100	232	2929	1.64	4	2.7	113.23	42.52	North	East	Mid-precipitation	A crust
DQ1A_1	0.89	0.02	0.09	2.28	0.5	7.41	-35	0.19	0.49	8.69	0.33	0	0.89	0.16	11.48	0.03	35.02	0.2	5.59	0.49	1.48	2.11	47.74	23.53	1022.9	293	3150	1.45	1.53	5.8	109.5	40.21	Mid-latitude	East	Mid-precipitation	A crust
DQ1A_2	0.89	0.06	0.06	3.46	0.43	7.53	-43	0.21	0.54	7.43	0.59	0	0.79	0.47	13.95	0.03	14	0.07	4.51	0.48	1.8	1.99	23.86	18.61	1022.9	293	3150	1.45	1.53	5.8	109.5	40.21	Mid-latitude	East	Mid-precipitation	A crust
DQ1A_3	0.89	0.05	0.06	3.44	0.51	7.47	-38	0.22	0.61	7.78	0.67	0	0.74	0.66	11.84	0.08	12.01	0.23	5.5	0.56	1.8	1.72	27.92	20.56	1022.9	293	3150	1.45	1.53	5.8	109.5	40.21	Mid-latitude	East	Mid-precipitation	A crust
DQ1A_4	0.84	0.09	0.07	2.65	0.47	7.59	-46	0.22	0.49	8.21	0.58	0	0.74	0.11	13.32	0.02	13.34	0.27	8.01	0.54	4.02	2.6	36.34	21.83	1022.9	293	3150	1.45	1.53	5.8	109.5	40.21	Mid-latitude	East	Mid-precipitation	A crust
DQ2A_1	0.95	0.01	0.04	2.55	0.32	6.99	-18	0.23	0.59	6.43	0.21	0	0.72	0.19	10.4	0.02	3.38	0.16	4.04	0.46	2.89	2.66	44.67	21.77	1024	293	3150	1.45	1.53	5.8	109.51	40.22	Mid-latitude	East	Mid-precipitation	A crust
DQ2A_2	0.97	0	0.03	3.42	0.37	7.47	-41	0.18	0.55	3.53	0.32	0	0.57	0.16	7.23	0	4.29	0.02	2.25	0.49	3.47	2.14	23.86	16.61	1024	293	3150	1.45	1.53	5.8	109.51	40.22	Mid-latitude	East	Mid-precipitation	A crust
DQ2A_3	0.96	0	0.04	2.77	0.27	7.54	-42	0.14	0.56	3.89	0.62	0	0.62	0.05	9.1	0.01	13.26	0.23	5.01	0.49	1.96	2.6	25.24	20.35	1024	293	3150	1.45	1.53	5.8	109.51	40.22	Mid-latitude	East	Mid-precipitation	A crust
DQ2A_4	0.93	0.05	0.02	2.98	0.27	7.38	-42	0.28	0.67	5.99	0.22	0	0.66	0.09	10.29	0.03	15.83	0.1	3.55	0.57	1.89	2.02	42.69	23.78	1024	293	3150	1.45	1.53	5.8	109.51	40.22	Mid-latitude	East	Mid-precipitation	A crust
DQ3A_1	0.84	0.07	0.09	2.25	0.3	8.75	-113	0.18	0.42	0.85	0.29	0	0.32	0.26	11.41	0	5.1	0	0.37	0.35	1.86	1.88	8	-0.51	1024	293	3150	1.45	1.53	5.8	109.51	40.22	Mid-latitude	East	Mid-precipitation	A crust
DQ3A_2	0.92	0.03	0.05	1.33	0.23	9.11	-136	0.2	0.44	0.88	0.35	0	0.36	0.14	12.03	0	0.43	0	0.39	0.3	1.19	1.86	9.78	1.19	1024	293	3150	1.45	1.53	5.8	109.51	40.22	Mid-latitude	East	Mid-precipitation	A crust
DQ3A_3	0.82	0.14	0.05	1.2	0.08	9.12	-135	0.19	0.29	0.7	0.27	0	0.35	0.1	11.12	0	2.37	0	0.69	0.35	1.3	1.78	8.59	1.5	1024	293	3150	1.45	1.53	5.8	109.51	40.22	Mid-latitude	East	Mid-precipitation	A crust
DQ3A_4	0.82	0.08	0.1	1.78	0.21	8.99	-129	0.2	0.37	1.16	0.3	0	0.33	0.21	12.8	0.01	4.1	0	0.2	0.35	1.72	1.06	10.87	4.33	1024	293	3150	1.45	1.53	5.8	109.51	40.22	Mid-latitude	East	Mid-precipitation	A crust
FK1A_1	0.87	0.06	0.07	3.95	0.59	7.6	-46	0.23	0.59	4.48	0.88	0	0.55	1	10.53	0.01	12.29	0.02	0.91	0.45	1.27	0.22	23.16	18.35	349.5	215.5	2777	2.67	2.5	8.5	87.97	45.18	North	West	Mid-precipitation	A crust
FK1A_2	0.82	0.1	0.08	2.52	0.56	7.6	-47	0.24	0.53	9.49	0.84	0	0.62	0.99	10.62	0.01	12.74	0.03	0.98	0.44	1.88	0.38	27.42	19.97	349.5	215.5	2777	2.67	2.5	8.5	87.97	45.18	North	West	Mid-precipitation	A crust
FK1A_3	0.9	0.03	0.07	1.82	0.57	7.68	-52	0.23	0.51	5.37	0.85	0	0.48	0.69	8.4	0.01	9.68	0.01	0.56	0.41	1.08	0.31	25.34	19.18	349.5	215.5	2777	2.67	2.5	8.5	87.97	45.18	North	West	Mid-precipitation	A crust
FK1A_4	0.83	0.09	0.07	3.75	0.51	7.54	-43	0.27	0.77	6.05	0.8	0	0.54	1.09	13.82	0.02	7.56	0.02	1.69	0.34	3.97	0.76	41.5	16.36	349.5	215.5	2777	2.67	2.5	8.5	87.97	45.18	North	West	Mid-precipitation	A crust
FK2A_1	0.81	0.11	0.08	3.54	0.35	7.08	-17	0.39	0.58	4.47	0.86	0	0.59	0.59	10.23	0.02	5.46	0.12	1.96	0.42	2.3	1.4	26.33	16.91	349.5	215.5	2777	2.67	2.5	8.5	87.97	45.18	North	West	Mid-precipitation	A crust
FK2A_2	0.88	0.08	0.04	3.28	0.48	7.4	-27	0.4	1.04	11.72	1.42	0	1.09	0.49	15.02	0.04	2.95	0.64	7.6	0.52	1.45	3.93	33.07	23.71	349.5	215.5	2777	2.67	2.5	8.5	87.97	45.18	North	West	Mid-precipitation	A crust
FK2A_3	0.83	0.14	0.02	3.92	0.46	7.66	-49	0.42	0.62	7.99	0.99	0	0.64	0.71	12.12	0.03	3.34	0.24	2.87	0.45	1.97	0.95	30.89	22.18	349.5	215.5	2777	2.67	2.5	8.5	87.97	45.18	North	West	Mid-precipitation	A crust
FK2A_4	0.82	0.12	0.06	2.29	0.48	7.71	-53	0.23	0.66	4.21	0.94	0	0.54	0.82	10.5	0.02	4.19	0.08	2.05	0.4	2.63	0.74	30.69	18.06	349.5	215.5	2777	2.67	2.5	8.5	87.97	45.18	North	West	Mid-precipitation	A crust
JC1A_1	0.91	0.03	0.06	4.37	0.57	7.8	-57	0.18	0.18	15.98	0.44	0	0.5	0.08	9.14	0.01	10.96	0.04	1.49	0.43	2.07	0.78	14.54	11.93	1078.4	350	3150	1.32	3.2	6.8	109.49	40.17	Mid-latitude	East	High-precipitation	A crust
JC1A_2	0.91	0.06	0.03	6.02	0.52	7.69	-53	0.24	0.33	3.01	0.14	0	0.49	0.14	8.42	0.01	4.38	0.19	4.09	0.5	2	0.93	15.33	19.16	1078.4	350	3150	1.32	3.2	6.8	109.49	40.17	Mid-latitude	East	High-precipitation	A crust
JC1A_3	0.94	0.03	0.03	4.78	0.53	7.59	-45	0.17	0.52	6.67	0.2	0	1.12	0.13	11.17	0	18.52	0.31	5.38	0.57	1.95	1.98	22.96	17.13	1078.4	350	3150	1.32	3.2	6.8	109.49	40.17	Mid-latitude	East	High-precipitation	A crust
JC1A_4	0.93	0.03	0.04	3.72	0.55	7.73	-54	0.21	0.54	5.84	0.26	0	0.74	0.11	10.92	0	3.94	0.31	4.22	0.54	1.91	2.64	21.58	22.97	1078.4	350	3150	1.32	3.2	6.8	109.49	40.17	Mid-latitude	East	High-precipitation	A crust
ZQ1A_1	0.95	0.04	0.01	2.1	0.53	7.43	-37	0.12	0.32	1.87	0.62	0.04	0.43	0.19	5.76	0.02	3.08	0	1.72	0.36	1.41	0.69	22.27	11.2	1151	405	3117.3	1.21	1.75	9.17	110.46	40.4	Mid-latitude	East	High-precipitation	A crust
ZQ1A_2	0.91	0.05	0.04	2.21	0.37	7.39	-34	0.18	0.52	2.49	0.3	0	0.47	0.04	5.66	0	5.72	0.01	2.61	0.48	1.68	1	23.76	15.41	1151	405	3117.3	1.21	1.75	9.17	110.46	40.4	Mid-latitude	East	High-precipitation	A crust
ZQ1A_3	0.93	0.01	0.06	1.59	0.36	7.51	-40	0.24	0.37	2.1	0.05	0	0.42	0.08	5.57	0.01	4.86	0	0	0.5	3.34	0.44	15.73	5.16	1151	405	3117.3	1.21	1.75	9.17	110.46	40.4	Mid-latitude	East	High-precipitation	A crust
ZQ1A_4	0.88	0.07	0.05	1.82	0.4	7.21	-23	0.21	0.46	3.08	0.42	0.01	0.53	0.12	5.73	0.01	4.28	0.02	2.73	0.36	2.42	1.68	32.38	15.67	1151	405	3117.3	1.21	1.75	9.17	110.46	40.4	Mid-latitude	East	High-precipitation	A crust
ZQ2A_1	0.93	0.02	0.06	3.12	0.37	7.3	-26	0.16	0.3	1.57	0.32	0.01	0.41	0.16	9.05	0.01	18.96	0	2.42	0.17	1.69	0.68	15.63	13.49	1167.8	405	3117.3	1.21	1.75	9.17	111.46	40.4	Mid-latitude	East	High-precipitation	A crust
ZQ2A_2	0.96	0.02	0.02	2.8	0.36	7.21	-24	0.14	0.34	1.56	0.27	0.01	0.37	0.13	8.32	0	6.7	0	1.94	0.21	1.39	0.65	20.68	14.74	1167.8	405	3117.3	1.21	1.75	9.17	111.46	40.4	Mid-latitude	East	High-precipitation	A crust
ZQ2A_3	0.98	0.01	0.01	2.36	0.32	7.28	-28	0.13	0.34	1.24	0.24	0.01	0.36	0.14	6.21	0.01	12.29	0	1.03	0.37	3.1	0.6	20.68	9.6	1167.8	405	3117.3	1.21	1.75	9.17	111.46	40.4	Mid-latitude	East	High-precipitation	A crust
ZQ2A_4	0.94	0.05	0.02	2.94	0.35	7.19	-23	0.13	0.46	1.2	0.24	0.02	0.39	0.15	6.28	0.01	9.51	0	0.55	0.13	2.14	0.6	20.78	9.52	1167.8	405	3117.3	1.21	1.75	9.17	111.46	40.4	Mid-latitude	East	High-precipitation	A crust
ZQ3A_1	0.95	0.01	0.04	4.39	0.49	7.35	-32	0.18	0.29	1.84	0.27	0.02	0.38	0.23	5.48	0.01	5.63	0.01	2.9	0.43	2.33	0.48	13.55	13.87	1167.7	405	3117.3	1.21	1.75	9.17	110.46	40.4	Mid-latitude	East	High-precipitation	A crust
ZQ3A_2	0.95	0.01	0.04	5.33	0.38	7.45	-37	0.14	0.21	1.63	0.21	0.03	0.37	0.27	5.16	0.01	6.9	0.01	1.3	0.44	2.1	0.95	17.12	11.18	1167.7	405	3117.3	1.21	1.75	9.17	110.46	40.4	Mid-latitude	East	High-precipitation	A crust
ZQ3A_3	0.95	0.01	0.04	5.7	0.32	7.52	-43	0.16	0.29	1.57	0.21	0.01	0.4	0.14	6.99	0.01	6.46	0.01	0.93	0.41	3.38	0.61	22.17	14.6	1167.7	405	3117.3	1.21	1.75	9.17	110.46	40.4	Mid-latitude	East	High-precipitation	A crust
ZQ3A_4	0.95	0.02	0.03	4.18	0.31	7.37	-32	0.17	0.18	1.42	0.22	0.02	0.37	0.12	5.2	0.01	6.32	0	1.1	0.44	3.5	0.64	17.12	10.81	1167.7	405	3117.3	1.21	1.75	9.17	110.46	40.4	Mid-latitude	East	High-precipitation	A crust
ZQ4A_1	0.88	0.08	0.05	4.8	0.4	7.33	-30	0.14	0.34	2.19	0.43	0.02	0.41	0.29	5.59	0.02	8.47	0.01	1.38	0.6	2.51	0.94	19.79	22.24	1161.7	405	3117.3	1.21	1.75	9.17	110.46	40.4	Mid-latitude	East	High-precipitation	A crust
ZQ4A_2	0.86	0.06	0.07	2.53	0.33	7.36	-33	0.15	0.48	1.63	0.31	0	0.42	0.15	6.26	0.02	5.96	0	1.92	0.42	2.99	0.65	29.6	17.13	1161.7	405	3117.3	1.21	1.75	9.17	110.46	40.4	Mid-latitude	East	High-precipitation	A crust
ZQ4A_3	0.86	0.06	0.07	3.15	0.32	7.38	-33	0.1	0.35	1.49	0.4	0	0.6	0.1	7.12	0.01	3.15	0	0.39	0.39	3.53	0.49	17.71	12.88	1161.7	405	3117.3	1.21	1.75	9.17	110.46	40.4	Mid-latitude	East	High-precipitation	A crust
ZQ4A_4	0.91	0.04	0.05	4.38	0.39	7.48	-40	0.14	0.47	2.81	0.58	0.02	0.56	0.21	8.08	0.03	5.74	0.03	4.13	0.56	1.87	0.99	24.75	14.97	1161.7	405	3117.3	1.21	1.75	9.17	110.46	40.4	Mid-latitude	East	High-precipitation	A crust
ZQ5A_1	0.94	0.04	0.01	3.27	0.5	7.4	-35	0.16	0.4	1.46	0.28	0.01	0.43	0.06	7.52	0.01	2.01	0	3.6	0.44	3.07	0.59	15.93	10.25	1163.2	405	3117.3	1.21	1.75	9.17	110.46	40.4	Mid-latitude	East	High-precipitation	A crust
ZQ5A_2	0.94	0.02	0.04	3.15	0.49	7.39	-31	0.16	0.27	1.17	0.29	0.01	0.47	0.06	6.85	0	8.47	0	1.71	0.45	2.5	0.48	12.66	7.23	1163.2	405	3117.3	1.21	1.75	9.17	110.46	40.4	Mid-latitude	East	High-precipitation	A crust
ZQ5A_3	0.95	0.04	0.01	3.47	0.54	7.37	-33	0.16	0.41	2.39	0.38	0.02	0.44	0.17	8.14	0.01	2.89	0.01	2.31	0.31	3.8	1.07	28.22	19	1163.2	405	3117.3	1.21	1.75	9.17	110.46	40.4	Mid-latitude	East	High-precipitation	A crust
ZQ5A_4	0.95	0.02	0.03	2.58	0.44	7.45	-37	0.2	0.32	1.74	0.32	0.08	0.42	0.29	8.56	0.01	4.21	0.02	2.46	0.53	1.89	0.79	23.56	16.22	1163.2	405	3117.3	1.21	1.75	9.17	110.46	40.4	Mid-latitude	East	High-precipitation	A crust
ZQ6A_1	0.95	0.02	0.03	3.21	0.44	8.02	-70	0.15	0.37	2.08	0.19	0.01	0.43	0.06	5.19	0.02	5.64	0.01	0	0.37	1.04	0.34	11.27	4.44	1160.9	405	3117.3	1.21	1.75	9.17	110.47	40.4	Mid-latitude	East	High-precipitation	A crust
ZQ6A_2	0.94	0.04	0.02	3.56	0.4	7.68	-52	0.12	0.28	1.88	0.16	0.01	0.38	0.06	6.4	0.01	7.27	0	0.55	0.44	1.9	0.49	11.86	6.7	1160.9	405	3117.3	1.21	1.75	9.17	110.47	40.4	Mid-latitude	East	High-precipitation	A crust
ZQ6A_3	0.93	0.03	0.04	3.72	0.45	7.67	-50	0.15	0.41	2.3	0.09	0.01	0.42	0.05	6.22	0.02	5.9	0.01	0	0.53	1.67	0.2	15.93	7.25	1160.9	405	3117.3	1.21	1.75	9.17	110.47	40.4	Mid-latitude	East	High-precipitation	A crust
ZQ6A_4	0.97	0.01	0.02	3.57	0.37	7.43	-38	0.16	0.31	2.38	0.15	0.08	0.41	0.4	6.01	0.07	6.31	0	0.6	0.14	1.01	0.86	21.38	14.91	1160.9	405	3117.3	1.21	1.75	9.17	110.47	40.4	Mid-latitude	East	High-precipitation	A crust
NM1A_1	0.93	0.02	0.05	3.09	0.51	7.88	-65	0.1	0.46	4.24	0.55	0	0.5	0.32	4.12	0.01	6.86	0.28	4.14	0.55	1.9	0.29	25.94	19.16	500	306.1	2946	1.63	3.8	6.2	120.64	43.11	North	East	High-precipitation	A crust
NM1A_2	0.94	0.01	0.05	3.23	0.52	7.51	-41	0.12	0.46	4.82	0.58	0	0.61	0.13	4.47	0.01	4.28	0.36	4.93	0.67	1.84	0.48	26.13	17.68	500	306.1	2946	1.63	3.8	6.2	120.64	43.11	North	East	High-precipitation	A crust
NM1A_3	0.89	0.04	0.07	2.89	0.34	7.29	-29	0.1	0.55	4.5	0.67	0	0.54	0.34	6.05	0.01	9.52	0.26	5.67	0.48	2.28	0.56	28.71	23.03	500	306.1	2946	1.63	3.8	6.2	120.64	43.11	North	East	High-precipitation	A crust
NM1A_4	0.9	0.04	0.06	3.13	0.3	7.28	-28	0.09	0.47	2.53	0.78	0	0.46	0.28	4.96	0.01	2.48	0.07	2.88	0.38	1.2	0.28	22.07	18.87	500	306.1	2946	1.63	3.8	6.2	120.64	43.11	North	East	High-precipitation	A crust
NM2A_1	0.86	0.07	0.07	2.65	0.4	6.97	-10	0.13	0.84	8.17	0.4	0.01	0.74	0.15	6.23	0.02	0.22	0.34	4.34	0.56	1.5	0.42	22.76	20.39	500	306.1	2946	1.63	3.8	6.2	120.63	43.17	North	East	High-precipitation	A crust
NM2A_2	0.82	0.09	0.09	4.33	0.36	6.92	-7	0.05	0.35	1.57	0.41	0	0.36	0.23	3.48	0.01	1.12	0.03	1.51	0.29	1.24	0.28	15.63	7.35	500	306.1	2946	1.63	3.8	6.2	120.63	43.17	North	East	High-precipitation	A crust
NM2A_3	0.83	0.08	0.1	2.04	0.32	7.38	-35	0.09	0.61	4.19	0.4	0	0.6	0.87	7.48	0.01	2.24	0.23	2.95	0.47	1.61	0.38	15.63	22.74	500	306.1	2946	1.63	3.8	6.2	120.63	43.17	North	East	High-precipitation	A crust
NM2A_4	0.9	0.04	0.06	3.65	0.32	7.23	-26	0.11	0.59	4.01	0.45	0	0.53	0.13	6.3	0.01	4.39	0.32	3.55	0.43	1.94	0.43	18.5	20.17	500	306.1	2946	1.63	3.8	6.2	120.63	43.17	North	East	High-precipitation	A crust
NM3A_1	0.96	0.01	0.04	2.83	0.23	7	-12	0.13	0.76	6.63	0.67	0.01	0.66	0.12	6.41	0.02	4.97	0.16	5.3	0.6	1.71	0.72	33.47	23.69	500	306.1	2946	1.63	3.8	6.2	120.74	42.98	North	East	High-precipitation	A crust
NM3A_2	0.91	0.04	0.05	3	0.27	6.93	-8	0.13	0.58	5.98	0.41	0	0.54	0.11	6.89	0.02	8.61	0.16	3.43	0.52	1.95	0.35	35.55	21.32	500	306.1	2946	1.63	3.8	6.2	120.74	42.98	North	East	High-precipitation	A crust
NM3A_3	0.93	0.03	0.04	2.51	0.24	6.83	-2	0.13	0.59	6.04	0.73	0	0.64	0.25	11.74	0.03	9.48	0.16	5.36	0.57	1.88	0.39	33.67	19.99	500	306.1	2946	1.63	3.8	6.2	120.74	42.98	North	East	High-precipitation	A crust
NM3A_4	0.9	0.03	0.07	2.93	0.25	6.93	-7	0.09	0.42	3	0.65	0	0.44	0.22	11.62	0.01	1.56	0.01	1.51	0.4	1.23	0.27	23.86	13.49	500	306.1	2946	1.63	3.8	6.2	120.74	42.98	North	East	High-precipitation	A crust
LZ1A_1	0.58	0.32	0.1	7.17	1.15	8.11	-66	0.6	1.38	7.98	0.81	0.03	0.82	0.64	35.66	0.17	6.43	0.04	7.33	0.51	3.06	1.81	28.57	14.45	1601	311.65	2446	0.81	0.85	10.75	103.48	36.4	South	Mid-longitude	High-precipitation	A crust
LZ1A_2	0.55	0.31	0.14	6.39	2.39	7.97	-59	0.55	1.14	7.36	1.12	0.04	0.71	0.63	35.96	0.16	5.59	0.04	7.29	0.66	4.86	2.08	36.05	21.85	1601	311.65	2446	0.81	0.85	10.75	103.48	36.4	South	Mid-longitude	High-precipitation	A crust
LZ1A_3	0.63	0.32	0.05	7.42	0.5	7.99	-60	0.55	1.2	6.5	0.73	0.03	0.7	0.65	34.8	0.17	8.39	0.04	8.15	0.72	1.82	0.4	35.29	18.31	1601	311.65	2446	0.81	0.85	10.75	103.48	36.4	South	Mid-longitude	High-precipitation	A crust
LZ1A_4	0.57	0.33	0.1	6.55	1.55	7.98	-59	0.68	1.04	4.52	1.11	0.03	0.67	0.68	35.8	0.17	14.02	0.05	5.44	0.46	4.52	1.26	35.71	23.63	1601	311.65	2446	0.81	0.85	10.75	103.48	36.4	South	Mid-longitude	High-precipitation	A crust
LZ2A_1	0.61	0.27	0.12	5.58	1.45	8.09	-65	0.57	1.24	13.19	0.73	0.03	1.16	0.14	19.95	0.04	20.53	0.97	13.31	0.43	1.7	11.76	27.88	9.9	1580	311.65	2446	0.81	0.85	10.75	103.48	36.4	South	Mid-longitude	High-precipitation	A crust
LZ2A_2	0.75	0.16	0.09	2.9	1.82	8.08	-70	0.55	1.3	13.86	0.64	0.03	1.17	0.13	21.63	0.03	21.06	1.27	16.2	0.4	3.19	13.59	26.51	13.74	1580	311.65	2446	0.81	0.85	10.75	103.48	36.4	South	Mid-longitude	High-precipitation	A crust
LZ2A_3	0.58	0.29	0.13	5.44	2.94	8.16	-72	0.47	1.56	13.5	0.75	0.03	1.19	0.14	17.67	0.03	20.21	1.4	18.36	0.41	2.33	14.22	27.4	15.54	1580	311.65	2446	0.81	0.85	10.75	103.48	36.4	South	Mid-longitude	High-precipitation	A crust
LZ2A_4	0.59	0.31	0.1	4.7	1.94	8.23	-76	0.56	1.27	12.73	0.7	0.03	1.23	0.12	20.88	0.03	21.48	1.38	17.73	0.48	1.86	11.41	27.51	17.33	1580	311.65	2446	0.81	0.85	10.75	103.48	36.4	South	Mid-longitude	High-precipitation	A crust
LZ3A_1	0.66	0.32	0.02	6.29	2.58	7.91	-61	0.36	1.28	7.96	0.65	0	0.69	0.46	115.32	0.09	8.73	0.16	3.24	0.65	1.23	15.01	18.3	25.06	1580	311.65	2446	0.81	0.85	10.75	103	36	South	Mid-longitude	High-precipitation	A crust
LZ3A_2	0.62	0.32	0.06	5.9	2.59	8.01	-62	0.06	0.96	7.38	0.67	0	0.94	0.49	116.02	0.1	3.18	0.22	5.1	0.69	1.87	14.3	16.67	11.75	1580	311.65	2446	0.81	0.85	10.75	103	36	South	Mid-longitude	High-precipitation	A crust
LZ3A_3	0.7	0.27	0.03	5.13	1.22	8.03	-66	0.39	1	7.71	0.7	0	0.74	0.49	117.98	0.11	3.59	0.29	6.54	0.5	1.35	11.11	18.04	13.73	1580	311.65	2446	0.81	0.85	10.75	103	36	South	Mid-longitude	High-precipitation	A crust
LZ3A_4	0.66	0.3	0.04	4.19	0.78	8.08	-67	0.58	1.12	8.23	0.74	0	0.78	0.48	104.52	0.09	4.06	0.19	3.76	0.62	1.95	11.52	15.86	16.98	1580	311.65	2446	0.81	0.85	10.75	103	36	South	Mid-longitude	High-precipitation	A crust
MQ3C_1	0.75	0.24	0.01	5.73	1.45	8.24	-76	0.39	1.01	3.2	0.9	0.01	0.83	0.1	10.17	0.02	20.13	0.72	12.62	0.49	1.63	18.47	24.8	27.52	1454	111.63	2470.1	4.67	0.85	8.74	102.58	38.35	South	Mid-longitude	Low-precipitation	C crust
MQ3C_2	0.77	0.19	0.05	4.13	1.19	8.21	-74	0.32	1.25	2.69	0.74	0	0.73	0.12	8.67	0	14.22	0.65	12.46	0.41	2.64	16.64	24.5	29.42	1454	111.63	2470.1	4.67	0.85	8.74	102.58	38.35	South	Mid-longitude	Low-precipitation	C crust
MQ3C_3	0.72	0.19	0.09	4.4	0.98	8.29	-76	0.38	1.38	4.48	0.81	0.01	0.72	0.1	9.41	0.01	18.91	0.7	12.12	0.42	1.4	17.27	23.48	27.44	1454	111.63	2470.1	4.67	0.85	8.74	102.58	38.35	South	Mid-longitude	Low-precipitation	C crust
MQ3C_4	0.8	0.16	0.04	4.96	1.1	8.27	-74	0.42	1.02	4.87	0.89	0.02	0.93	0.1	9.85	0.01	21.19	0.64	11.67	0.46	1.99	15.91	25.85	26.75	1454	111.63	2470.1	4.67	0.85	8.74	102.58	38.35	South	Mid-longitude	Low-precipitation	C crust
ZY4C_1	0.72	0.22	0.07	6.55	0.72	7.95	-57	0.56	1.51	10.94	1.17	0	1.08	0.82	15.96	0.05	25.82	0.3	8	0.28	4.19	4.76	28.58	19.26	1443	76.5	3110	6.82	4.5	7.5	99.51	39.12	Mid-latitude	Mid-longitude	Low-precipitation	C crust
ZY4C_2	0.69	0.26	0.05	6.45	1.79	7.93	-56	0.54	1.59	9.81	1.32	0	0.79	0.71	15.96	0.14	25.36	0.3	9.72	0.59	2.08	5.69	24.68	21.47	1443	76.5	3110	6.82	4.5	7.5	99.51	39.12	Mid-latitude	Mid-longitude	Low-precipitation	C crust
ZY4C_3	0.68	0.26	0.07	5.36	0.62	7.91	-54	0.33	1.68	9.32	1.46	0	1.28	0.71	15.91	0.14	25.72	0.3	10.24	0.47	7.39	4.64	27.82	24.18	1443	76.5	3110	6.82	4.5	7.5	99.51	39.12	Mid-latitude	Mid-longitude	Low-precipitation	C crust
ZY4C_4	0.61	0.31	0.08	8.24	1.28	7.87	-52	0.57	1.34	7.58	1.33	0	1.3	0.66	15.95	0.19	24.07	0.29	8.05	0.3	1.18	3.82	30.52	21.69	1443	76.5	3110	6.82	4.5	7.5	99.51	39.12	Mid-latitude	Mid-longitude	Low-precipitation	C crust
ZY6C_1	0.73	0.23	0.04	7.1	1.54	7.86	-52	0.4	0.97	2.56	0	0	0.65	0.59	210.15	0	9.13	0.53	5.61	0.49	4.55	2.99	11.7	20.65	2053	253	2875	1.01	2.28	3.8	99.54	38.59	Mid-latitude	Mid-longitude	Mid-precipitation	C crust
ZY6C_2	0.7	0.26	0.04	7.57	1.13	7.87	-53	0.43	1.29	3.98	0	0	0.64	0.65	212.8	0	8.09	0.48	5.97	0.36	2.97	3.62	12.12	21.82	2053	253	2875	1.01	2.28	3.8	99.54	38.59	Mid-latitude	Mid-longitude	Mid-precipitation	C crust
ZY6C_3	0.71	0.26	0.04	5.76	0.6	7.84	-51	0.39	0.87	3.37	0	0	0.71	0.61	210.98	0	6.96	0.36	3.19	0.57	9.54	2.18	12.52	18.41	2053	253	2875	1.01	2.28	3.8	99.54	38.59	Mid-latitude	Mid-longitude	Mid-precipitation	C crust
ZY6C_4	0.72	0.24	0.04	6.96	1.26	7.86	-52	0.47	1.24	3.5	0	0	0.66	0.72	219.95	0	7.05	0.42	4.89	0.44	2.85	5.65	12.13	14.08	2053	253	2875	1.01	2.28	3.8	99.54	38.59	Mid-latitude	Mid-longitude	Mid-precipitation	C crust
FK3C_1	0.86	0.05	0.08	8.32	0.71	7.62	-46	0.45	0.89	6.42	1	0	0.78	0.78	11.32	0.04	5.83	0.6	5.94	0.7	1.42	3.7	29.6	23.92	349.5	215.5	2777	2.67	2.5	8.5	87.97	45.18	North	West	Mid-precipitation	C crust
FK3C_2	0.81	0.11	0.08	7.39	0.72	7.62	-49	0.34	0.8	7.68	1.05	0	0.96	0.61	13.01	0.04	8.65	0.39	3.59	0.43	4.87	3.2	38.32	18.13	349.5	215.5	2777	2.67	2.5	8.5	87.97	45.18	North	West	Mid-precipitation	C crust
FK3C_3	0.92	0.04	0.04	6.42	0.69	7.62	-48	0.79	0.96	12.26	0.9	0	0.94	0.72	16.04	0.04	16.52	0.52	5.68	0.65	2.91	4.02	28.41	17.62	349.5	215.5	2777	2.67	2.5	8.5	87.97	45.18	North	West	Mid-precipitation	C crust
FK3C_4	0.88	0.07	0.05	6.75	0.81	7.49	-41	0.45	0.95	18.96	1.17	0	1.25	0.83	18.79	0.04	3.72	0.71	7.33	0.61	1.79	4.16	41	21.47	349.5	215.5	2777	2.67	2.5	8.5	87.97	45.18	North	West	Mid-precipitation	C crust
SP2C_1	0.83	0.1	0.08	6.14	0.75	7.24	-27	0.3	0.74	6.7	0.7	0	0.76	1.06	19.29	0.04	0.23	0.77	6.91	0.64	1.96	2.81	15.83	22.84	1250	188.2	2776	2.69	2.8	9.6	104.57	37.27	South	Mid-longitude	Mid-precipitation	C crust
SP2C_2	0.85	0.08	0.07	7.55	0.7	7.51	-40	0.35	0.78	14.87	0.5	0	0.86	0.22	11.29	0.03	0.67	0.98	8.53	0.64	1.92	3.63	35.25	23.37	1250	188.2	2776	2.69	2.8	9.6	104.57	37.27	South	Mid-longitude	Mid-precipitation	C crust
SP2C_3	0.83	0.1	0.07	6.23	0.68	7.62	-46	0.29	0.75	10.5	0.44	0	0.85	0.17	13	0.03	1.56	1.14	9.77	0.54	2.15	3.8	19.49	24.38	1250	188.2	2776	2.69	2.8	9.6	104.57	37.27	South	Mid-longitude	Mid-precipitation	C crust
SP2C_4	0.87	0.07	0.05	7.08	0.66	7.76	-57	0.36	0.61	11.35	0.56	0	0.82	0.22	12.88	0.04	0.45	0.61	5.77	0.41	3.42	3.53	34.26	20.56	1250	188.2	2776	2.69	2.8	9.6	104.57	37.27	South	Mid-longitude	Mid-precipitation	C crust
ZY5C_1	0.67	0.27	0.06	8.33	1.03	7.93	-56	0.29	1.59	4.24	0	0	0.71	5.71	156.57	0	10.22	0.33	5.09	0.3	2.55	4.51	16.85	21.04	2012	253	2875	1.01	2.28	3.8	99.53	38.59	Mid-latitude	Mid-longitude	Mid-precipitation	C crust
ZY5C_2	0.65	0.3	0.05	11.01	1.21	7.93	-56	0.35	1.4	4.68	0	0	0.69	5.78	158.24	0	11.51	0.31	5.2	0.32	4.44	3.39	15.87	21.57	2012	253	2875	1.01	2.28	3.8	99.53	38.59	Mid-latitude	Mid-longitude	Mid-precipitation	C crust
ZY5C_3	0.76	0.19	0.05	8.54	1.31	7.94	-57	0.37	1.17	4.34	0	0	0.64	5.33	153.46	0	11.97	0.34	5.21	0.24	4.16	4.33	11.96	26.02	2012	253	2875	1.01	2.28	3.8	99.53	38.59	Mid-latitude	Mid-longitude	Mid-precipitation	C crust
ZY5C_4	0.68	0.29	0.03	7.61	1.43	7.97	-58	0.33	1.44	3.9	0	0	0.69	5.52	157.1	0	10.23	0.33	4.99	0.15	4.94	3.37	15.44	16.23	2012	253	2875	1.01	2.28	3.8	99.53	38.59	Mid-latitude	Mid-longitude	Mid-precipitation	C crust
MQ4M_1	0.79	0.2	0.01	14.27	1.26	8.4	-82	0.35	0.63	3.78	0.21	0	0.24	0.1	11.98	0	14.59	0.24	10.72	0.76	1.44	2.19	28.76	16.23	1454	111.63	2470.1	4.67	0.85	8.74	102.58	38.35	South	Mid-longitude	Low-precipitation	M crust
MQ4M_2	0.78	0.2	0.01	13.2	1.23	8.55	-92	0.29	0.82	2.91	0.26	0	0.71	0.09	11.22	0	14.55	0.23	20.44	0.78	2.48	3.57	42.8	23.37	1454	111.63	2470.1	4.67	0.85	8.74	102.58	38.35	South	Mid-longitude	Low-precipitation	M crust
MQ4M_3	0.8	0.18	0.03	14.36	2.14	8.47	-87	0.38	0.84	2.54	0.29	0	0.78	0.12	12.1	0.01	8.15	0.23	13.02	0.74	2.38	3.81	31.26	12.53	1454	111.63	2470.1	4.67	0.85	8.74	102.58	38.35	South	Mid-longitude	Low-precipitation	M crust
MQ4M_4	0.83	0.15	0.03	13.25	1.32	8.48	-88	0.38	1.02	2.25	0.3	0	0.89	0.1	12.05	0	18.38	0.24	10.48	0.75	3.2	2.36	30.82	21.23	1454	111.63	2470.1	4.67	0.85	8.74	102.58	38.35	South	Mid-longitude	Low-precipitation	M crust
FK4M_1	0.89	0.04	0.07	12.81	0.78	7.84	-61	0.49	1.42	14.44	0.51	0	1.14	0.31	15.01	0.04	35.92	0.29	2.72	0.54	1.65	2.81	23.76	15.98	349.5	215.5	2777	2.67	2.5	8.5	87.97	45.18	North	West	Mid-precipitation	M crust
FK4M_2	0.91	0.06	0.04	12.89	0.89	7.81	-58	0.35	0.81	11.35	0.78	0	0.93	0.61	13.08	0.04	14.84	0.22	2.47	0.63	1.54	2.8	28.12	18.29	349.5	215.5	2777	2.67	2.5	8.5	87.97	45.18	North	West	Mid-precipitation	M crust
FK4M_3	0.92	0.03	0.05	11.8	0.83	7.81	-60	0.52	1.49	17.13	0.51	0	1.51	0.25	18.84	0.04	19.34	0.41	3.84	0.71	2.32	3.52	41.79	17.96	349.5	215.5	2777	2.67	2.5	8.5	87.97	45.18	North	West	Mid-precipitation	M crust
FK4M_4	0.9	0.05	0.05	12.94	0.76	7.75	-54	0.35	1.17	11.39	0.62	0	1.33	0.78	15.57	0.04	47.91	0.2	2.82	0.66	1.35	2.54	40.9	18.81	349.5	215.5	2777	2.67	2.5	8.5	87.97	45.18	North	West	Mid-precipitation	M crust
DQ4M_1	0.9	0.02	0.09	8.54	0.75	7.75	-55	0.25	1.14	8.51	0.42	0	1.15	0.11	13.63	0.03	7.89	0.16	2.35	0.72	2.01	1.99	32.18	19.79	1022.9	293	3150	1.45	1.53	5.8	109.5	40.21	Mid-latitude	East	Mid-precipitation	M crust
DQ4M_2	0.91	0.01	0.08	11.83	0.69	7.78	-60	0.23	0.74	7.96	0.27	0	0.73	0.06	11.84	0.03	4.94	0.2	2.91	0.63	2.85	0.88	28.61	18.55	1022.9	293	3150	1.45	1.53	5.8	109.5	40.21	Mid-latitude	East	Mid-precipitation	M crust
DQ4M_3	0.91	0.01	0.07	10.77	0.79	7.6	-46	0.27	0.79	13.07	0.36	0	1.34	0.22	13.09	0.03	3.55	0.2	2.79	0.71	2.02	1.6	62.8	19.5	1022.9	293	3150	1.45	1.53	5.8	109.5	40.21	Mid-latitude	East	Mid-precipitation	M crust
DQ4M_4	0.92	0.01	0.07	11.44	0.69	7.82	-61	0.24	0.5	9.22	0.15	0	1.21	0.06	23.5	0.02	7.72	0.13	1.52	0.64	2.11	3.28	32.48	17.76	1022.9	293	3150	1.45	1.53	5.8	109.5	40.21	Mid-latitude	East	Mid-precipitation	M crust
DQ5M_1	0.91	0.03	0.05	11.41	0.66	7.45	-38	0.31	1.12	11.22	0.63	0.01	1.16	0.27	12.21	0.03	30.87	0.19	3.53	0.62	1.17	2.04	71.23	24.48	1024	293	3150	1.45	1.53	5.8	109.51	40.22	Mid-latitude	East	Mid-precipitation	M crust
DQ5M_2	0.9	0.06	0.05	11.04	0.58	7.83	-59	0.23	0.5	7.62	0.33	0.01	0.73	0.12	9.65	0.01	10.03	0.1	1.64	0.65	1.15	1.27	35.05	19.22	1024	293	3150	1.45	1.53	5.8	109.51	40.22	Mid-latitude	East	Mid-precipitation	M crust
DQ5M_3	0.91	0.04	0.05	8.61	0.58	7.49	-39	0.27	0.8	5.5	0.59	0.01	1.22	0.19	12.19	0.03	14.18	0.17	3.69	0.68	1.88	1.41	59.14	17.25	1024	293	3150	1.45	1.53	5.8	109.51	40.22	Mid-latitude	East	Mid-precipitation	M crust
DQ5M_4	0.92	0.02	0.05	10.35	0.53	7.79	-58	0.25	0.92	10.26	0.38	0.01	0.62	0.11	11.14	0.02	10.34	0.11	1.78	0.69	1.44	1.71	29.5	18	1024	293	3150	1.45	1.53	5.8	109.51	40.22	Mid-latitude	East	Mid-precipitation	M crust
LZ4M_1	0.63	0.24	0.13	8.02	2.36	8.55	-98	0.46	1.08	8.6	0.25	0	0.77	0.15	22.42	0	11.41	0.06	4.95	0.7	2.81	13.78	12.48	20.53	1597	311.65	2446	0.81	0.85	10.75	103.48	36.4	South	Mid-longitude	High-precipitation	M crust
LZ4M_2	0.63	0.26	0.11	7.2	3.56	8.66	-100	0.47	0.97	7.42	0.33	0	0.7	0.16	23.85	0	12.41	0.05	5.27	0.75	1.98	12.71	12.28	16.23	1597	311.65	2446	0.81	0.85	10.75	103.48	36.4	South	Mid-longitude	High-precipitation	M crust
LZ4M_3	0.64	0.23	0.14	7.62	3.36	8.47	-88	0.52	1.01	8.1	0.15	0	0.7	0.16	21.72	0	4.23	0.05	4.86	0.75	1.67	16.84	12.12	22.33	1597	311.65	2446	0.81	0.85	10.75	103.48	36.4	South	Mid-longitude	High-precipitation	M crust
LZ4M_4	0.59	0.28	0.13	9.36	2.28	8.51	-91	0.54	1.08	6.13	0.32	0	0.73	0.15	23.02	0	4.45	0.05	5.92	0.88	1.96	10.25	11.42	12.29	1597	311.65	2446	0.81	0.85	10.75	103.48	36.4	South	Mid-longitude	High-precipitation	M crust
SP3M_1	0.86	0.06	0.08	14.7	0.87	7.6	-47	0.37	0.89	10.59	0.52	0	1.16	0.22	17.43	0.03	5.53	0.22	2.35	0.65	1.81	4.47	31.19	15.98	1250	188.2	2776	2.69	2.8	9.6	104.57	37.27	South	Mid-longitude	Mid-precipitation	M crust
SP3M_2	0.91	0.03	0.07	14.14	0.9	7.82	-58	0.28	0.87	6.73	0.37	0	0.79	0.09	11.01	0.16	1.78	0.24	2.51	0.75	1.93	3.76	18.21	12.98	1250	188.2	2776	2.69	2.8	9.6	104.57	37.27	South	Mid-longitude	Mid-precipitation	M crust
SP3M_3	0.84	0.09	0.07	12.37	0.83	7.81	-60	0.28	0.56	6.81	0.17	0.03	0.93	0	12.01	0.22	4.3	0.17	0.6	0.69	1.33	4.74	20.68	13.59	1250	188.2	2776	2.69	2.8	9.6	104.57	37.27	South	Mid-longitude	Mid-precipitation	M crust
SP3M_4	0.89	0.05	0.06	15.11	0.74	7.58	-46	0.34	1.16	15.65	0.26	0	1.8	0.04	14.59	0	2.48	0.14	1.01	0.7	2.61	5.01	28.12	19.48	1250	188.2	2776	2.69	2.8	9.6	104.57	37.27	South	Mid-longitude	Mid-precipitation	M crust
LZ5M_1	0.48	0.4	0.12	7.22	2.8	7.97	-59	0.48	1.2	10.23	0.74	0.04	0.7	0.53	31.22	0.14	6.74	0.04	4.96	0.6	3.13	12.43	33.95	17.94	1601	311.65	2446	0.81	0.85	10.75	103.48	36.4	South	Mid-longitude	High-precipitation	M crust
LZ5M_2	0.56	0.33	0.1	5.13	2.34	7.96	-58	0.6	1.62	10.55	0.71	0.04	0.81	0.54	30.94	0.13	6.34	0.03	4.13	0.79	4.12	11.31	34.94	15.75	1601	311.65	2446	0.81	0.85	10.75	103.48	36.4	South	Mid-longitude	High-precipitation	M crust
LZ5M_3	0.59	0.23	0.19	7.51	1.73	7.96	-58	0.58	1.38	9.35	0.8	0.04	0.77	0.56	30.85	0.13	9.8	0.04	5.12	0.63	1.79	11.4	35.39	13.58	1601	311.65	2446	0.81	0.85	10.75	103.48	36.4	South	Mid-longitude	High-precipitation	M crust
LZ5M_4	0.63	0.24	0.13	6.82	1.64	7.97	-59	0.55	1.3	8.14	0.79	0.04	0.84	0.55	29.73	0.11	11.3	0.05	5.64	0.66	4.12	12.5	34.37	22.29	1601	311.65	2446	0.81	0.85	10.75	103.48	36.4	South	Mid-longitude	High-precipitation	M crust
ZY7M_1	0.39	0.52	0.09	11.7	1.5	8.08	-65	0.48	1.33	7.87	0.5	0.02	1	0.18	10.51	0.01	4.49	0.31	5.88	0.99	2.14	16.12	37.9	14.55	2112	253	2875	1.01	2.28	3.8	99.54	39	Mid-latitude	Mid-longitude	Mid-precipitation	M crust
ZY7M_2	0.46	0.43	0.11	16.99	1.21	8.07	-65	0.44	1.48	7.81	0.81	0.03	1.02	0.25	13.19	0.02	7.42	0.3	3.63	0.78	1.71	15.84	48.42	22.76	2112	253	2875	1.01	2.28	3.8	99.54	39	Mid-latitude	Mid-longitude	Mid-precipitation	M crust
ZY7M_3	0.5	0.4	0.1	11.28	1.05	8.07	-65	0.49	1.88	7.38	0.36	0.03	1.09	0.18	11.02	0.01	5.42	0.32	3.41	0.88	6.43	17.57	39.19	13.8	2112	253	2875	1.01	2.28	3.8	99.54	39	Mid-latitude	Mid-longitude	Mid-precipitation	M crust
ZY7M_4	0.6	0.32	0.08	11.32	1.25	8.07	-64	0.52	1.66	8.55	0.66	0.03	1.04	0.19	11.24	0.01	5.53	0.34	3.6	0.95	2.34	21.47	48.68	19.73	2112	253	2875	1.01	2.28	3.8	99.54	39	Mid-latitude	Mid-longitude	Mid-precipitation	M crust
ZY8M_1	0.63	0.28	0.09	10.76	1.87	8.24	-77	0.59	1.32	7.11	0.51	0	1.01	0.1	29.3	0.03	4.88	0.36	5.43	0.76	1.3	19.97	40.24	17.14	2112	253	2875	1.01	2.28	3.8	99.54	39	Mid-latitude	Mid-longitude	Mid-precipitation	M crust
ZY8M_2	0.63	0.28	0.09	10.69	1.71	8.29	-77	0.4	1.39	7.43	0.64	0	1.01	0.1	29.05	0.03	8.24	0.73	15.85	0.78	1.67	17.32	40.58	23.47	2112	253	2875	1.01	2.28	3.8	99.54	39	Mid-latitude	Mid-longitude	Mid-precipitation	M crust
ZY8M_3	0.67	0.25	0.08	11.23	1.32	8.27	-78	0.46	1.47	6.38	0.72	0	1.03	0.09	29.13	0.02	4.7	0.37	5.29	0.71	1.41	19.57	39.24	19.02	2112	253	2875	1.01	2.28	3.8	99.54	39	Mid-latitude	Mid-longitude	Mid-precipitation	M crust
ZY8M_4	0.65	0.27	0.08	7.93	1.31	8.28	-76	0.51	1.28	6.09	0.76	0	1.02	0.09	30.29	0.02	5.56	0.34	5.08	0.75	1.58	20.45	41.62	18.94	2112	253	2875	1.01	2.28	3.8	99.54	39	Mid-latitude	Mid-longitude	Mid-precipitation	M crust
